# Supplementary material for: The Effect of Age and Sex on the Rate of Germline Mutations in Barn Owls
Source: Genome Biol Evol. 2026 Jul 10;18(7):evag175. doi: 10.1093/gbe/evag175 (PMC13399160; doi:10.1093/gbe/evag175)
Supplement: evag175_Supplementary_Data [file evag175_supplementary_data.zip]

Archive with 2 entries (2 files):
- Supplementary_Material_v2.pdf
- Supplementary_Table_1.csv
